# Supplementary material for: Oridonin attenuates atherosclerosis by inhibiting foam macrophage formation and inflammation through FABP4/PPARγ signalling
Source: J Cell Mol Med. 2023 Oct 31;27(24):4155–70. doi: 10.1111/jcmm.18000 (PMC10746953; doi:10.1111/jcmm.18000)
Supplement: Supplementary file 2 — Data S1. [file JCMM-27-4155-s003.xlsx]

## Sheet: overlaping genes in atheroscler
TNF
IL6
PTGS2
CCL2
NOS2
VEGFA
VCAM1
ICAM1
AGT
SOD1
APOE
IFNG
SERPINE1
ABCA1
MPO
CRP
TLR4
CCL3
APOA1
ESR1
SIRT1
CYBA
GSTM1
IGF2
ALOX5
MMP1
AGER
ALOX5AP
SOCS3
ABCG5
PLA2G2A
HSPA1B
HP
BCL3
LTA4H
LPA
PPARG
NOS3
SOD2
LDLR
PON1
ADIPOQ
PLAT
NR1H4
APOA4
ALOX15
NPC1
CETP
RELA
CAT
IL1B
MAPK1
TGFB1
MMP9
MMP2
AKT1
HMOX1
PPARA
CDKN1A
EDN1
IL10
NFE2L2
TP53
FAS
NFKB1
LEP
NFKBIA
GPX1
SREBF1
CYP1A1
GSR
HMGCR
CD36
APP
NCF1
BDNF
LPL
IL4
CCL5
ALB
HIF1A
NQO1
PPARGC1A
IL1A
SPP1
FOXO1
MYC
IRS1
XDH
NOX4
EGFR
IL18
CDKN1B
F3
SELP
IGF1
FN1
CXCR4
NR1H3
PECAM1
NR3C1
AGTR1
STAT1
CYP2E1
SELE
NLRP3
CEBPA
SMAD3
INS
NPPB
CASP1
ACE
MMP3
IL2
CAV1
CXCL10
XBP1
APOB
SCARB1
PTEN
UCP1
KDR
IGFBP3
FGF2
CYP7A1
BECN1
CYP2C9
CD14
SLC2A1
PTGS1
CX3CL1
NPPA
SOD3
NOS1
RUNX2
LEPR
THBD
ABCG1
CSF2
NR1I2
ABCG2
PRKAA1
HGF
CLU
FABP4
SREBF2
OLR1
IGF1R
C3
F2
ACTB
LCAT
COL1A2
ITGB2
TXNIP
TNFRSF1A
VDR
PLAU
VWF
CD68
HSPA1A
FABP5
GCLM
TFAM
IRS2
PNPLA2
CDKN2A
CPT2
MT2A
PPARD
TGFB2
INSR
IL1RN
CD86
CBS
EDNRA
MFN2
TRIB3
MAOA
AR
PRKCB
CP
LIPE
KL
PYCARD
RGS2
UCP2
COL4A1
EPHX2
GCK
KLF5
OGG1
RXRA
PDGFB
REN
TIMP3
GPX4
MMP7
ITGA2
THBS1
ACAT1
JAK2
RETN
CD40LG
ESR2
POMC
MMP13
ADRB2
LDHA
NPY
IL17A
CXCL12
CSF1
ATM
DHCR7
ANGPTL4
PLIN2
HDAC1
EDNRB
F2R
MTTP
ABCC1
IRF1
PDGFA
FADS1
TXNRD1
MMP14
CDKN1C
TNC
ARG1
HSD11B1
ADIPOR2
HNF4A
WNT5A
GLI2
PTGES
CYP19A1
FABP3
LIPC
ATP2B1
H6PD
APEX1
PDCD4
NRG1
NAMPT
CSF3
SDC4
LRP1
MIF
PCSK9
GSTT1
PF4
TNFSF11
TXN
KLF2
MYLK
SORT1
KNG1
ID3
CCL11
TLR2
NFKB2
TNNT2
GDF15
AGTR2
IL6ST
FGFR1
PLA2G7
IGFBP1
PLTP
S1PR1
SORL1
GSTO1
CAPG
ALDH2
LIPG
PSRC1
POSTN
S100B
TNFRSF11B
MSR1
CD40
TERT
CCR2
SERPINF1
NES
SLC2A9
CCL22
GHRL
SIRT3
CTH
PTX3
GCH1
LGALS3
TRAF1
CXCL9
ADAM17
NT5E
ADIPOR1
GSTM2
H19
FGFR4
TNFRSF1B
NNMT
TFPI
DCN
GH1
CHI3L1
ITGB5
ANXA5
CCR7
IL2RA
CFH
ADRB3
CST3
LMNA
GCG
ATG7
CTSS
PTPN1
VTN
ITGB3
APCS
SMARCA4
ABCG8
MIR146A
FYN
MGP
TCF7L2
BDKRB2
MMP10
TNFRSF9
PON2
CYP2C8
SMPD1
IGFBP7
LTB
VLDLR
CYP2J2
DPP4
FGF21
CCR5
APOC1
INSIG2
EGF
GAS6
HAVCR1
LRP2
SELPLG
FBN1
CYP3A5
HMGA1
IRAK1
FADS2
TLR6
CHRNA4
CYP2B6
AKR1B1
MMP8
PEMT
ECE1
RARB
AS3MT
IL33
RNF213
PDE4D
IL13
CACNA1C
ADA
ITPR2
MLXIPL
WDHD1
ITGAL
TNFRSF11A
IL1RL1
FGA
PTGDS
RPSA
BSG
OSBPL1A
HBP1
CX3CR1
PNP
HAL
PTGIS
CDKN2B
MEF2A
SELENBP1
LBP
TLR7
PLG
LTA
SOAT1
TLR1
NOD2
DBP
F13A1
MTHFR
CCL19
CYP2C19
FMO3
LPAR1
MMP12
DMD
GSTK1
MIA3
PRKAA2
APOC3
MIR34A
ELN
CYP26B1
CEL
PCSK1
ITGA2B
SAA2
SOX6
SAA1
LSAMP
COMT
NR3C2
GLO1
TBXA2R
HNF1A
APLNR
HLA-B
SAMD4A
SELL
TFPI2
FGB
PPIA
SLC6A4
CCL17
FABP2
PNPLA3
CAD
MEF2C
DDAH2
FGG
FBN2
MIR155
P2RY12
CDH13
CNR1
TPO
MS4A1
DPP9
SCAP
SIRT6
PROS1
GTF2H1
EBI3
F5
MEFV
NOD1
APOA2
F7
CD81
MERTK
DDAH1
ENPP1
MALAT1
TLR9
HPSE
CXCR2
HDAC9
CYP27B1
UTRN
PINX1
CXCL16
PTH
MIR122
WWTR1
PROCR
HRH2
SFTPD
PROC
RARRES2
ADD1
KDM4A
APOM
ABCC8
F11R
RGS7
SLC12A3
P2RY2
GOSR2
ARID5B
HLA-C
PIK3CG
PSMA6
STAT4
LRP5
SHBG
SOCS1
APOA5
PDZK1
FTO
HFE
IL9
CD59
IFNA1
IL32
PPP1R3B
GATA2
CYTB
MAPK7
COX8A
ADAM10
TREM1
GCA
NOTCH3
PRKAB1
MYH9
GCKR
GJA4
IL6R
ADAM8
PDGFD
CCL1
F12
IRF5
LIPA
WNK1
PTPN22
VAMP8
SERPINA1
KALRN
ALOX12
PON3
NPHS2
SIRT2
WRN
MIR21
NPC1L1
ABCA4
ST3GAL4
TNFSF13B
MIR149
NGB
CALU
FGF23
MBL2
NAT2
GJA5
HLA-A
LRP8
FUT3
TCF21
ACP1
IL15
KCNE2
SEMA3E
ANGPTL3
TBXAS1
SLC2A6
ADAMTS7
KCNJ11
ADRA2B
ANKS1B
PHACTR1
APOL1
TNFSF4
RYR3
CASR
PIN1
MSRA
PDGFC
CCR3
AHSG
DAB2IP
NINJ2
MTAP
LRP6
MC4R
HDLBP
HGS
GC
THBS4
JPH3
ABCB6
BRAP
LMOD1
SSTR2
TCIRG1
FCGR3A
GP6
CDKAL1
IRAK4
APOC2
CAPN10
CCL21
EBF1
PALLD
ORMDL3
IL17F
KIF6
APOH
ECE2
POT1
ALOX15B
AGXT2
MBTPS1
HHIPL1
NISCH
MIR143
SOAT2
HABP2
PITX2
NOS1AP
CPB2
PLA2G10
KLK1
ROS1
SLC17A4
LDLRAP1
IL27
MIR126
MTRR
ABO
ATG16L1
FCGR2A
IL1F10
RCBTB1
VKORC1
ADAM33
PSMD9
UBE2Z
PRRX1
SH2B3
GNB3
CXCR3
MIR145
CMA1
IL23R
TM6SF2
GP1BA
TXNRD2
GAS5
ZHX2
MYH15
USF1
CHIT1
LTB4R2
CYP4F2
CYSLTR1
IL18BP
CFDP1
UMOD
CHRNA5
KCTD15
PTPN2
TNFRSF4
GHSR
F11
ZC3HC1
SNX19
KCNMB1
TMEM18
ZNF202
CR1
ADAMTS13
CARD8
MIR410
IGHE
BTF3P11
CDKN2B-AS1
RNR1
FCGR3B
TRNL2
TRNL1
