# Supplementary material for: Oridonin attenuates atherosclerosis by inhibiting foam macrophage formation and inflammation through FABP4/PPARγ signalling
Source: J Cell Mol Med. 2023 Oct 31;27(24):4155–70. doi: 10.1111/jcmm.18000 (PMC10746953; doi:10.1111/jcmm.18000)
Supplement: Supplementary file 3 — Data S2. [file JCMM-27-4155-s002.xlsx]

## Sheet: overlaping oridonin against ath
PPARG
SREBF1
NR1H3
ALB
CAT
EGF
EGFR
GSR
HMOX1
IFNG
IL10
IL1B
IL2
IL6
MMP2
MMP9
MYC
PTGS2
SMAD3
STAT1
TGFB1
TNF
KDR
AKT1
NFE2L2
GCLM
NLRP3
NFKB1
CDKN1A
TNFSF11
RELA
NFKBIA
PRKAA1
SLC2A1
TXN
TP53
MPO
NPY
